# Supplementary material for: A Novel Method to Construct 2-Aminobenzofurans via [4 + 1] Cycloaddition Reaction of In Situ Generated Ortho-Quinone Methides with Isocyanides
Source: Molecules. 2022 Dec 4;27(23):8538. doi: 10.3390/molecules27238538 (PMC9737762; doi:10.3390/molecules27238538)
Supplement: Supplementary file 1 [file molecules-27-08538-s001.zip]

Archive with 1 entries (1 files):
- molecules-2012203-supplementary.pdf
